# Supplementary material for: Effects of Passive Hip Flexion and Extension Assistance in Patients with Peripheral Artery Disease and Healthy Individuals
Source: Sensors (Basel). 2025 May 27;25(11):3368. doi: 10.3390/s25113368 (PMC12157799; doi:10.3390/s25113368)
Supplement: Supplementary file 1 [file sensors-25-03368-s001.zip]

Archive with 2 entries (2 files):
- Razavi_Supp_Data.zip
- Supplementary_Data S1.xlsx
