# Supplementary material for: Effects of Passive Hip Flexion and Extension Assistance in Patients with Peripheral Artery Disease and Healthy Individuals
Source: Sensors (Basel). 2025 May 27;25(11):3368. doi: 10.3390/s25113368 (PMC12157799; doi:10.3390/s25113368)
Supplement: Supplementary file 1 [file sensors-25-03368-s001.zip › Supplementary_Data S1.xlsx]

## Sheet: Healthy
Positive biological Hip Power	No Back (SD)		Mid Back (SD)		High Back (SD)
No Front	100	0	121.614	11.564	129.761	14.29
Mid Front	93.4977	20.9899	103.843	12.2935	117.551	9.59471
High Front	83.2897	21.9952	100.128	16.3469	110.486	17.8046
Negative biological hip power	No Back (SD)		Mid Back (SD)		High Back (SD)
No Front	100	0	106.184	14.5503	101.952	9.26
Mid Front	93.5446	14.1187	97.9338	9.45815	94.6607	10.9614
High Front	89.6609	20.7773	95.2951	13.2018	97.5291	18.7254
Positive biological hip moment	No Back (SD)		Mid Back (SD)		High Back (SD)
No Front	100	0	67.4571	10.1825	59.8177	14.7661
Mid Front	117.519	27.66	78.0816	18.6643	60.3292	19.7574
High Front	120.662	28.0019	84.1674	28.6909	70.1501	26.5804
Negative biological hip moment	No Back (SD)		Mid Back (SD)		High Back (SD)
No Front	100	0	108.501	6.16613	121.604	23.8095
Mid Front	85.316	15.6881	101.522	3.33561	109.573	5.75564
High Front	77.8129	15.5288	94.5063	9.3356	104.233	14.8122
Positive ankle moment	No Back (SD)		Mid Back (SD)		High Back (SD)
No Front	100	0	100.924	10.0401	101.273	6.78689
Mid Front	94.4077	12.1783	96.7035	8.7118	100.528	11.8439
High Front	97.4933	9.60798	99.7893	16.734	102.027	16.4534
Negative ankle moment	No Back (SD)		Mid Back (SD)		High Back (SD)
No Front	100	0	100.131	14.0939	96.8628	10.3699
Mid Front	108.584	21.1914	103.879	19.9689	94.1959	11.5193
High Front	107.017	16.2569	102.705	15.0078	99.6175	17.8247
Positive ankle power	No Back (SD)		Mid Back (SD)		High Back (SD)
No Front	100	0	97.595	4.47413	99.2629	3.90517
Mid Front	105.159	5.29362	103.377	4.00085	98.256	7.57189
High Front	106.947	9.29209	107.547	9.12446	106.821	5.67749
Negative ankle power	No Back (SD)		Mid Back (SD)		High Back (SD)
No Front	100	0	104.574	3.93012	106.227	9.73974
Mid Front	97.085	7.81044	98.5798	7.47351	97.4767	7.91322
High Front	92.3101	6.55476	95.2263	5.08354	95.4354	9.79855
Soleus Activity	No Back (SD)		Mid Back (SD)		High Back (SD)
No Front	100	0	103.49	10.993	100.656	7.53712
Mid Front	98.8858	7.23539	101.622	6.97818	102.775	7.33732
High Front	101.188	5.14759	106.32	12.85	110.349	12.9339
Gastrocnemius Medialis Activity	No Back (SD)		Mid Back (SD)		High Back (SD)
No Front	100	0	101.292	5.04632	108.053	14.4066
Mid Front	88.2376	13.0243	92.757	21.7303	102.789	16.8066
High Front	102.101	10.2461	100.75	14.962	106.139	20.9432
Vastus Lateralis Activity	No Back (SD)		Mid Back (SD)		High Back (SD)
No Front	100	0	100.882	10.2223	106.311	9.83335
Mid Front	103.981	4.84064	107.336	13.6278	112.3	14.3858
High Front	120.371	13.6701	122.834	32.6437	116.543	17.5578
Rectus Femoris Activity	No Back (SD)		Mid Back (SD)		High Back (SD)
No Front	100	0	105.23	7.86276	100.608	11.8803
Mid Front	102.211	4.67539	105.9	9.33559	107.567	10.5063
High Front	107.582	2.307	103.171	6.15565	113.774	17.7559
Biceps Femoris Activity	No Back (SD)		Mid Back (SD)		High Back (SD)
No Front	100	0	91.0537	9.20611	97.4884	19.8721
Mid Front	102.453	8.99385	105.797	19.2861	96.9027	22.5817
High Front	113.515	11.5411	100.126	13.4361	106.782	32.3143
Positive knee moment	No Back (SD)		Mid Back (SD)		High Back (SD)
No Front	100	0	113.237	23.8219	85.8989	17.6073
Mid Front	108.182	11.7962	116.65	17.1907	105.075	15.6992
High Front	101.707	21.6792	116.777	12.5909	119.962	8.71803
Negative knee moment	No Back (SD)		Mid Back (SD)		High Back (SD)
No Front	100	0	92.308	9.25835	104.201	17.1647
Mid Front	94.7186	9.19544	93.0532	12.9744	104.151	2.86078
High Front	97.9634	7.69121	93.4442	10.6205	94.0585	11.1369
Positive knee power	No Back (SD)		Mid Back (SD)		High Back (SD)
No Front	100	0	105.223	33.725	86.0913	41.3357
Mid Front	108.584	29.4264	102.505	34.7944	102.461	11.6737
High Front	85.1512	40.0029	99.3681	6.82533	106.57	19.5069
Negative knee power	No Back (SD)		Mid Back (SD)		High Back (SD)
No Front	100	0	103.719	11.3804	93.9247	5.90432
Mid Front	102.729	9.71219	101.963	6.76163	100.281	10.662
High Front	102.129	6.51071	101.91	5.75388	107.562	8.22856

## Sheet: PAD
Positive biological Hip Power	No Back (SD)		Mid Back (SD)		High Back (SD)
No Front	100	0	103.57	9.48573	115.47	18.64
Mid Front	103.307	7.75694	97.085	6.82241	109.794	23.1753
High Front	95.5078	10.2074	96.0895	7.04716	103.787	11.286
Negative biological hip power	No Back (SD)		Mid Back (SD)		High Back (SD)
No Front	100	0	134.368	51.5099	135.061	63
Mid Front	79.0965	19.3712	90.3859	25.7777	110.529	13.2442
High Front	83.6287	25.9669	81.6209	20.7189	115.617	43.1057
Positive biological hip moment	No Back (SD)		Mid Back (SD)		High Back (SD)
No Front	100	0	77.089	12.212	60.6098	6.15415
Mid Front	122.182	12.3358	89.8845	10.0313	59.8532	14.7232
High Front	139.959	23.3523	92.361	19.436	72.1919	23.6521
Negative biological hip moment	No Back (SD)		Mid Back (SD)		High Back (SD)
No Front	100	0	124.689	23.841	139.687	35.9459
Mid Front	83.4297	6.18838	106.483	24.4933	118.799	11.4013
High Front	71.3563	5.16561	94.2479	9.05332	117.406	31.6883
Positive ankle moment	No Back (SD)		Mid Back (SD)		High Back (SD)
No Front	100	0	103.318	7.12537	105.443	5.99002
Mid Front	96.2671	4.18841	99.0344	3.15038	100.313	6.12525
High Front	94.0898	5.82992	99.3209	6.24645	99.9522	2.95851
Negative ankle moment	No Back (SD)		Mid Back (SD)		High Back (SD)
No Front	100	0	97.5454	19.4686	91.4031	15.2194
Mid Front	98.9067	12.6079	92.5383	9.37292	102.484	11.248
High Front	104.574	14.3329	96.9166	16.1997	87.5786	18.8597
Positive ankle power	No Back (SD)		Mid Back (SD)		High Back (SD)
No Front	100	0	103.743	6.28495	105.217	8.9698
Mid Front	99.1787	5.17755	104.068	4.49694	105.284	2.62419
High Front	105.578	8.65329	105.748	7.86161	105.764	5.71438
Negative ankle power	No Back (SD)		Mid Back (SD)		High Back (SD)
No Front	100	0	99.5927	4.98983	106.928	6.5695
Mid Front	106.746	10.3168	101.181	5.74328	102.073	4.15826
High Front	101.019	13.5575	102.526	6.93762	101.397	4.81669
Soleus Activity	No Back (SD)		Mid Back (SD)		High Back (SD)
No Front	100	0	104.837	2.85869	108.452	9.02314
Mid Front	96.3662	5.33444	99.9093	6.17121	102.108	5.1598
High Front	96.3766	8.29416	98.9348	9.294	98.8325	9.10915
Gastrocnemius Medialis Activity	No Back (SD)		Mid Back (SD)		High Back (SD)
No Front	100	0	95.5437	3.69668	97.8864	4.69009
Mid Front	93.8527	5.09663	95.2356	6.07434	105.802	11.6098
High Front	96.8142	5.70502	102.235	10.19	109.516	18.0146
Vastus Lateralis Activity	No Back (SD)		Mid Back (SD)		High Back (SD)
No Front	100	0	91.2186	5.9214	83.824	5.24504
Mid Front	101.268	3.81186	98.2488	1.89345	96.6877	9.14821
High Front	110.299	15.7062	106.195	22.6665	109.087	21.8436
Rectus Femoris Activity	No Back (SD)		Mid Back (SD)		High Back (SD)
No Front	100	0	109.597	8.63566	114.662	19.7037
Mid Front	103.64	3.82626	109.275	13.1479	130.248	30.8191
High Front	97.5687	2.7312	106.664	10.5097	120.086	14.1465
Biceps Femoris Activity	No Back (SD)		Mid Back (SD)		High Back (SD)
No Front	100	0	106.1	22.1473	98.5851	12.3421
Mid Front	105.886	9.27811	112.494	10.0831	94.6804	10.0341
High Front	114.032	7.71575	104.745	21.0992	90.6777	13.9916
Positive knee moment	No Back (SD)		Mid Back (SD)		High Back (SD)
No Front	100	0	103.134	12.8301	91.5263	19.5227
Mid Front	94.7195	28.7952	103.205	17.2309	97.9824	11.03
High Front	109.807	4.64018	106.081	14.0903	106.849	14.0137
Negative knee moment	No Back (SD)		Mid Back (SD)		High Back (SD)
No Front	100	0	96.0103	10.6444	108.806	17.8346
Mid Front	103.182	18.6672	98.3879	20.4108	102.044	16.54
High Front	92.2793	7.04487	96.6467	19.4129	98.5588	19.2234
Positive knee power	No Back (SD)		Mid Back (SD)		High Back (SD)
No Front	100	0	87.1331	11.6044	75.7381	9.33017
Mid Front	76.3051	28.7016	84.2721	11.4064	86.6745	6.14098
High Front	100.107	17.4806	101.866	10.1715	104.232	19.5453
Negative knee power	No Back (SD)		Mid Back (SD)		High Back (SD)
No Front	100	0	102.982	3.40295	99.506	4.08926
Mid Front	102.798	6.12235	106.298	6.63173	103.372	4.77002
High Front	102.478	2.56245	105.488	5.41372	102.375	6.83166
